# Supplementary material for: Search of Novel Small Molecule Inhibitors for the Main Protease of SARS-CoV-2
Source: Viruses. 2023 Feb 20;15(2):580. doi: 10.3390/v15020580 (PMC9967108; doi:10.3390/v15020580)
Supplement: Supplementary file 1 [file viruses-15-00580-s001.zip]

Archive with 1 entries (1 files):
- viruses-2168837 - supplementary Table S1 .xlsx
