# Supplementary material for: Search of Novel Small Molecule Inhibitors for the Main Protease of SARS-CoV-2
Source: Viruses. 2023 Feb 20;15(2):580. doi: 10.3390/v15020580 (PMC9967108; doi:10.3390/v15020580)
Supplement: Supplementary file 1 [file viruses-15-00580-s001.zip › viruses-2168837 - supplementary Table S1 .xlsx]

## Sheet: Mpro
gene	Genome position	Mpro Amino Acid	entropy
ORF1a	3271	8	0.004
ORF1a	3278	15	0.159
ORF1a	3280	17	0.004
ORF1a	3284	21	0.026
ORF1a	3287	24	0.031
ORF1a	3303	40	0.004
ORF1a	3308	45	0.01
ORF1a	3309	46	0.007
ORF1a	3313	50	0.009
ORF1a	3323	60	0.004
ORF1a	3328	65	0.006
ORF1a	3330	67	0.004
ORF1a	3332	69	0.004
ORF1a	3333	70	0.004
ORF1a	3334	71	0.026
ORF1a	3338	75	0.019
ORF1a	3344	81	0.01
ORF1a	3346	83	0.004
ORF1a	3349	86	0.004
ORF1a	3352	89	0.119
ORF1a	3353	90	0.1
ORF1a	3359	96	0.02
ORF1a	3363	100	0.01
ORF1a	3371	108	0.025
ORF1a	3379	116	0.004
ORF1a	3384	121	0.004
ORF1a	3392	129	0.006
ORF1a	3395	132	0.584
ORF1a	3425	162	0.006
ORF1a	3431	168	0.004
ORF1a	3432	169	0.013
ORF1a	3441	178	0.004
ORF1a	3447	184	0.007
ORF1a	3453	190	0.004
ORF1a	3454	191	0.015
ORF1a	3456	193	0.004
ORF1a	3459	196	0.004
ORF1a	3461	198	0.004
ORF1a	3468	205	0.068
ORF1a	3475	212	0.012
ORF1a	3480	217	0.004
ORF1a	3483	220	0.004
ORF1a	3487	224	0.004
ORF1a	3488	225	0.004
ORF1a	3493	230	0.004
ORF1a	3495	232	0.006
ORF1a	3497	234	0.009
ORF1a	3504	241	0.013
ORF1a	3506	243	0.004
ORF1a	3509	246	0.004
ORF1a	3510	247	0.004
ORF1a	3512	249	0.004
ORF1a	3515	252	0.004
ORF1a	3518	255	0.004
ORF1a	3522	259	0.006
ORF1a	3523	260	0.023
ORF1a	3527	264	0.004
ORF1a	3529	266	0.01
ORF1a	3537	274	0.013
ORF1a	3544	281	0.004
ORF1a	3547	284	0.004
ORF1a	3548	285	0.004
ORF1a	3551	288	0.006
ORF1a	3567	304	0.004

## Sheet: Spike protein
gene	Genome position	entropy
Spike protein	3	0.017
Spike protein	5	0.068
Spike protein	6	0.021
Spike protein	9	0.004
Spike protein	10	0.004
Spike protein	12	0.028
Spike protein	13	0.028
Spike protein	14	0.004
Spike protein	16	0.004
Spike protein	18	0.226
Spike protein	19	0.918
Spike protein	20	0.198
Spike protein	21	0.01
Spike protein	22	0.014
Spike protein	24	0.474
Spike protein	25	0.478
Spike protein	26	0.659
Spike protein	27	0.485
Spike protein	28	0.006
Spike protein	29	0.016
Spike protein	30	0.004
Spike protein	35	0.004
Spike protein	46	0.006
Spike protein	47	0.004
Spike protein	49	0.037
Spike protein	50	0.004
Spike protein	51	0.004
Spike protein	52	0.017
Spike protein	54	0.017
Spike protein	59	0.004
Spike protein	63	0.012
Spike protein	64	0.012
Spike protein	65	0.012
Spike protein	66	0.012
Spike protein	67	0.295
Spike protein	68	0.03
Spike protein	69	0.576
Spike protein	70	0.593
Spike protein	71	0.019
Spike protein	72	0.023
Spike protein	73	0.019
Spike protein	74	0.026
Spike protein	75	0.096
Spike protein	76	0.096
Spike protein	77	0.006
Spike protein	78	0.011
Spike protein	79	0.004
Spike protein	80	0.095
Spike protein	82	0.004
Spike protein	83	0.041
Spike protein	84	0.004
Spike protein	88	0.007
Spike protein	90	0.006
Spike protein	94	0.004
Spike protein	95	0.416
Spike protein	96	0.006
Spike protein	97	0.009
Spike protein	98	0.019
Spike protein	99	0.004
Spike protein	101	0.004
Spike protein	102	0.013
Spike protein	105	0.004
Spike protein	112	0.026
Spike protein	119	0.009
Spike protein	120	0.004
Spike protein	135	0.004
Spike protein	136	0.004
Spike protein	137	0.004
Spike protein	138	0.22
Spike protein	139	0.009
Spike protein	140	0.009
Spike protein	141	0.027
Spike protein	142	0.866
Spike protein	143	0.285
Spike protein	144	0.466
Spike protein	145	0.3
Spike protein	146	0.06
Spike protein	147	0.062
Spike protein	148	0.004
Spike protein	150	0.007
Spike protein	151	0.006
Spike protein	152	0.092
Spike protein	153	0.026
Spike protein	154	0.01
Spike protein	155	0.004
Spike protein	156	0.484
Spike protein	157	0.566
Spike protein	158	0.483
Spike protein	163	0.004
Spike protein	164	0.009
Spike protein	171	0.004
Spike protein	173	0.007
Spike protein	174	0.013
Spike protein	175	0.004
Spike protein	176	0.012
Spike protein	177	0.01
Spike protein	178	0.007
Spike protein	180	0.006
Spike protein	181	0.022
Spike protein	183	0.051
Spike protein	185	0.013
Spike protein	186	0.004
Spike protein	188	0.004
Spike protein	189	0.01
Spike protein	190	0.185
Spike protein	193	0.009
Spike protein	198	0.004
Spike protein	200	0.004
Spike protein	207	0.006
Spike protein	209	0.004
Spike protein	210	0.054
Spike protein	211	0.272
Spike protein	212	0.278
Spike protein	213	0.509
Spike protein	214	0.01
Spike protein	215	0.106
Spike protein	218	0.004
Spike protein	219	0.01
Spike protein	222	0.141
Spike protein	229	0.004
Spike protein	233	0.004
Spike protein	241	0.059
Spike protein	242	0.061
Spike protein	243	0.061
Spike protein	245	0.03
Spike protein	246	0.084
Spike protein	247	0.084
Spike protein	248	0.097
Spike protein	249	0.077
Spike protein	250	0.091
Spike protein	251	0.097
Spike protein	252	0.106
Spike protein	253	0.122
Spike protein	254	0.009
Spike protein	255	0.009
Spike protein	256	0.006
Spike protein	257	0.053
Spike protein	258	0.014
Spike protein	259	0.004
Spike protein	260	0.004
Spike protein	261	0.004
Spike protein	262	0.024
Spike protein	263	0.004
Spike protein	265	0.006
Spike protein	272	0.016
Spike protein	274	0.004
Spike protein	281	0.004
Spike protein	284	0.004
Spike protein	288	0.007
Spike protein	289	0.009
Spike protein	294	0.004
Spike protein	299	0.009
Spike protein	308	0.006
Spike protein	309	0.004
Spike protein	310	0.004
Spike protein	314	0.004
Spike protein	315	0.006
Spike protein	330	0.009
Spike protein	337	0.004
Spike protein	338	0.004
Spike protein	339	0.638
Spike protein	340	0.004
Spike protein	344	0.004
Spike protein	346	0.363
Spike protein	348	0.004
Spike protein	354	0.007
Spike protein	356	0.032
Spike protein	362	0.004
Spike protein	367	0.014
Spike protein	368	0.041
Spike protein	371	0.723
Spike protein	373	0.569
Spike protein	375	0.569
Spike protein	376	0.475
Spike protein	382	0.006
Spike protein	384	0.014
Spike protein	385	0.004
Spike protein	405	0.477
Spike protein	408	0.476
Spike protein	414	0.014
Spike protein	417	0.753
Spike protein	427	0.004
Spike protein	434	0.006
Spike protein	439	0.028
Spike protein	440	0.559
Spike protein	441	0.004
Spike protein	444	0.143
Spike protein	445	0.064
Spike protein	446	0.328
Spike protein	448	0.004
Spike protein	450	0.018
Spike protein	452	0.741
Spike protein	453	0.006
Spike protein	455	0.004
Spike protein	459	0.006
Spike protein	460	0.165
Spike protein	468	0.004
Spike protein	471	0.006
Spike protein	472	0.004
Spike protein	476	0.004
Spike protein	477	0.597
Spike protein	478	0.691
Spike protein	483	0.004
Spike protein	484	0.859
Spike protein	486	0.391
Spike protein	490	0.127
Spike protein	493	0.408
Spike protein	494	0.021
Spike protein	496	0.269
Spike protein	498	0.579
Spike protein	501	0.695
Spike protein	505	0.571
Spike protein	508	0.004
Spike protein	513	0.004
Spike protein	519	0.004
Spike protein	520	0.012
Spike protein	522	0.016
Spike protein	528	0.004
Spike protein	547	0.279
Spike protein	551	0.004
Spike protein	553	0.004
Spike protein	554	0.004
Spike protein	558	0.006
Spike protein	570	0.251
Spike protein	572	0.023
Spike protein	573	0.004
Spike protein	574	0.006
Spike protein	575	0.006
Spike protein	583	0.013
Spike protein	589	0.006
Spike protein	600	0.004
Spike protein	613	0.022
Spike protein	614	0.19
Spike protein	616	0.006
Spike protein	621	0.004
Spike protein	623	0.01
Spike protein	626	0.013
Spike protein	635	0.004
Spike protein	638	0.004
Spike protein	640	0.012
Spike protein	642	0.004
Spike protein	643	0.006
Spike protein	647	0.006
Spike protein	651	0.004
Spike protein	652	0.004
Spike protein	653	0.004
Spike protein	654	0.006
Spike protein	655	0.618
Spike protein	658	0.028
Spike protein	661	0.019
Spike protein	666	0.004
Spike protein	673	0.007
Spike protein	675	0.057
Spike protein	676	0.016
Spike protein	677	0.089
Spike protein	678	0.016
Spike protein	679	0.584
Spike protein	680	0.004
Spike protein	681	1.043
Spike protein	682	0.014
Spike protein	684	0.014
Spike protein	687	0.004
Spike protein	688	0.02
Spike protein	689	0.01
Spike protein	691	0.004
Spike protein	696	0.004
Spike protein	698	0.007
Spike protein	701	0.103
Spike protein	702	0.004
Spike protein	704	0.061
Spike protein	705	0.004
Spike protein	708	0.004
Spike protein	714	0.012
Spike protein	716	0.249
Spike protein	721	0.004
Spike protein	723	0.006
Spike protein	728	0.004
Spike protein	732	0.022
Spike protein	735	0.004
Spike protein	740	0.004
Spike protein	747	0.009
Spike protein	762	0.004
Spike protein	763	0.004
Spike protein	764	0.572
Spike protein	765	0.007
Spike protein	766	0.004
Spike protein	768	0.007
Spike protein	769	0.017
Spike protein	771	0.004
Spike protein	772	0.006
Spike protein	779	0.007
Spike protein	780	0.016
Spike protein	784	0.004
Spike protein	791	0.004
Spike protein	793	0.004
Spike protein	796	0.594
Spike protein	797	0.004
Spike protein	798	0.01
Spike protein	799	0.004
Spike protein	808	0.004
Spike protein	809	0.009
Spike protein	810	0.007
Spike protein	812	0.027
Spike protein	813	0.004
Spike protein	814	0.004
Spike protein	822	0.009
Spike protein	825	0.004
Spike protein	829	0.009
Spike protein	831	0.013
Spike protein	834	0.004
Spike protein	836	0.01
Spike protein	839	0.01
Spike protein	841	0.004
Spike protein	842	0.004
Spike protein	843	0.004
Spike protein	844	0.004
Spike protein	845	0.024
Spike protein	846	0.007
Spike protein	849	0.004
Spike protein	850	0.017
Spike protein	852	0.004
Spike protein	854	0.009
Spike protein	856	0.277
Spike protein	859	0.098
Spike protein	869	0.004
Spike protein	871	0.004
Spike protein	879	0.019
Spike protein	882	0.004
Spike protein	883	0.006
Spike protein	884	0.004
Spike protein	888	0.019
Spike protein	895	0.004
Spike protein	899	0.006
Spike protein	900	0.004
Spike protein	903	0.007
Spike protein	915	0.004
Spike protein	922	0.004
Spike protein	929	0.006
Spike protein	933	0.004
Spike protein	934	0.004
Spike protein	936	0.018
Spike protein	938	0.009
Spike protein	939	0.028
Spike protein	940	0.01
Spike protein	943	0.006
Spike protein	946	0.004
Spike protein	950	0.49
Spike protein	954	0.573
Spike protein	964	0.004
Spike protein	968	0.004
Spike protein	969	0.573
Spike protein	981	0.27
Spike protein	982	0.248
Spike protein	992	0.004
Spike protein	1000	0.004
Spike protein	1016	0.004
Spike protein	1020	0.025
Spike protein	1026	0.004
Spike protein	1027	0.192
Spike protein	1042	0.004
Spike protein	1045	0.004
Spike protein	1050	0.004
Spike protein	1058	0.004
Spike protein	1060	0.004
Spike protein	1063	0.006
Spike protein	1070	0.01
Spike protein	1071	0.01
Spike protein	1073	0.012
Spike protein	1074	0.009
Spike protein	1078	0.029
Spike protein	1081	0.004
Spike protein	1083	0.007
Spike protein	1084	0.006
Spike protein	1085	0.004
Spike protein	1086	0.007
Spike protein	1087	0.004
Spike protein	1090	0.004
Spike protein	1092	0.009
Spike protein	1100	0.004
Spike protein	1101	0.019
Spike protein	1104	0.028
Spike protein	1111	0.004
Spike protein	1112	0.004
Spike protein	1114	0.004
Spike protein	1117	0.006
Spike protein	1118	0.254
Spike protein	1122	0.007
Spike protein	1124	0.018
Spike protein	1127	0.006
Spike protein	1139	0.015
Spike protein	1143	0.007
Spike protein	1144	0.006
Spike protein	1147	0.006
Spike protein	1153	0.006
Spike protein	1155	0.006
Spike protein	1157	0.007
Spike protein	1160	0.004
Spike protein	1162	0.033
Spike protein	1163	0.004
Spike protein	1164	0.004
Spike protein	1165	0.004
Spike protein	1167	0.012
Spike protein	1168	0.004
Spike protein	1169	0.004
Spike protein	1174	0.004
Spike protein	1176	0.267
Spike protein	1177	0.006
Spike protein	1180	0.006
Spike protein	1185	0.014
Spike protein	1187	0.004
Spike protein	1191	0.024
Spike protein	1195	0.004
Spike protein	1199	0.006
Spike protein	1200	0.004
Spike protein	1201	0.004
Spike protein	1203	0.004
Spike protein	1205	0.004
Spike protein	1208	0.004
Spike protein	1216	0.004
Spike protein	1219	0.006
Spike protein	1221	0.019
Spike protein	1225	0.007
Spike protein	1228	0.026
Spike protein	1229	0.017
Spike protein	1231	0.004
Spike protein	1232	0.007
Spike protein	1234	0.009
Spike protein	1235	0.004
Spike protein	1236	0.004
Spike protein	1237	0.009
Spike protein	1238	0.004
Spike protein	1239	0.004
Spike protein	1240	0.004
Spike protein	1243	0.004
Spike protein	1244	0.004
Spike protein	1247	0.009
Spike protein	1248	0.004
Spike protein	1250	0.006
Spike protein	1251	0.006
Spike protein	1252	0.004
Spike protein	1253	0.004
Spike protein	1255	0.004
Spike protein	1261	0.009
Spike protein	1262	0.004
Spike protein	1263	0.007
Spike protein	1264	0.043
Spike protein	1265	0.02
Spike protein	1266	0.004
Spike protein	1267	0.007
